# Supplementary material for: Dynamic and scalable DNA-based information storage
Source: Nat Commun. 2020 Jun 12;11:2981. doi: 10.1038/s41467-020-16797-2 (PMC7293219; doi:10.1038/s41467-020-16797-2)
Supplement: Supplementary file 3 — Source Data [file 41467_2020_16797_MOESM3_ESM.zip]

Archive with 26 entries (25 files):
- 1. ss-dsDNA Library_rep_1.fq.gz
- 10. dsDNA Sample_rep_1.fq.gz
- 11. dsDNA Sample_rep_2.fq.gz
- 12. dsDNA Sample_rep_3.fq.gz
- 2. ss-dsDNA Library_rep_2.fq.gz
- 3. ss-dsDNA Library_rep_3.fq.gz
- 4. dsDNA Library_rep_1.fq.gz
- 5. dsDNA Library_rep_2.fq.gz
- 6. dsDNA Library_rep_3.fq.gz
- 7. ss-dsDNA Sample_rep_1.gz
- 8. ss-dsDNA Sample_rep_2.gz
- 9. ss-dsDNA Sample_rep_3.gz
- __MACOSX/
- __MACOSX/._1. ss-dsDNA Library_rep_1.fq.gz
- __MACOSX/._10. dsDNA Sample_rep_1.fq.gz
- __MACOSX/._11. dsDNA Sample_rep_2.fq.gz
- __MACOSX/._12. dsDNA Sample_rep_3.fq.gz
- __MACOSX/._2. ss-dsDNA Library_rep_2.fq.gz
- __MACOSX/._3. ss-dsDNA Library_rep_3.fq.gz
- __MACOSX/._4. dsDNA Library_rep_1.fq.gz
- __MACOSX/._5. dsDNA Library_rep_2.fq.gz
- __MACOSX/._6. dsDNA Library_rep_3.fq.gz
- __MACOSX/._7. ss-dsDNA Sample_rep_1.gz
- __MACOSX/._8. ss-dsDNA Sample_rep_2.gz
- __MACOSX/._9. ss-dsDNA Sample_rep_3.gz
- Source Data .xlsx
