# Supplementary material for: Dynamic and scalable DNA-based information storage
Source: Nat Commun. 2020 Jun 12;11:2981. doi: 10.1038/s41467-020-16797-2 (PMC7293219; doi:10.1038/s41467-020-16797-2)
Supplement: Supplementary file 3 — Source Data [file 41467_2020_16797_MOESM3_ESM.zip › Source Data .xlsx]

## Sheet: Figure 2A (Bottom)
	Figure 2A (Bottom)
	PCR cycle test for making ss-dsDNA templates using single primer extension. Image from 03/03/2019.

## Sheet: Figure 2A (Middle)
	Figure 2A (Middle)
		Fluorescence measurement of ss-dsDNA making using different ratiors of single-stranded DNA and primer.
			Fluorescence
		ssDNA:Primer	Rep-1	Rep-2	Rep-3
		40:1	138568	110151	116659
		20:1	183783	112962	103034
		10:1	175656	132651	102766
		2:1	184566	134625	103694
		1:1	204879	137515	116180
		1:2	211039	185512	115187
		1:10	332119	336522	207563
		1:20	306862	376308	222146
		1:40	339351	379626	277975
		Fluorescence was measured by ImageJ on 03/04/2019.

## Sheet: Figure 2B (Bottom)
	Figure 2B (Bottom)
	File spearation specificity measurement of the 3-strand system by qPCR.
	ave	File-1 Pullout	File-1	File-2	File-3		File-2 Pullout	File-1	File-2	File-3		File-3 Pullout	File-1	File-2	File-3
		25C	0.990061	0.000774021	0.00916498		25C	0.00854769	0.97757	0.00533488		25C	0.00833354	0.000584961	0.982748

## Sheet: Figure 2C
	Figure 2C (middle)
	Non-specific DNA-DNA interaction between PCR-based and DORIS systems. Image from 03/29/2019.

## Sheet: Figure 2D
	Figure 2D
	Effect of density and capacity change against the primer availability in both PCR-based and DORIS systems.
			Number of Primers				Capacity of System
	Codeword Length	Density (B/strand)	Toehold	STDEV	PCR	STDEV	Toehold	STDEV	PCR	STDEV
	4	35	11703	30	0	0	40.96	0.09	0	0
	5	27	11795	30	0	0	31.85	0.07	0	0
	6	21.67	11746	37	594	21	25.45	0.07	1.29	0.039
	7	17.86	11701	18	7868	37	20.89	0.03	14.05	0.057
	8	15	11696	52	9028	26	17.54	0.07	13.54	0.033
	9	12.78	11690	24	9960	57	14.94	0.03	12.73	0.064
	10	11	11717	23	10744	47	12.89	0.02	11.82	0.047
	11	9.55	11656	39	10951	15	11.13	0.03	10.45	0.013
	12	8.33	11736	14	10511	43	9.78	0.01	8.76	0.03

## Sheet: Figure 3B
	Figure 3B: Retention rate of file A, B and C either in retained database or retained file after IVT from 0 hr to 48 hrs.
			File-A in Retained Database					File-B in Retained Database				File-C in Retained Database
		IVT Time	rep-1	rep-2	rep-3		IVT Time	rep-1	rep-2	rep-3		IVT Time	rep-1	rep-2	rep-3
		8hr	0.371827	0.311653	0.34174		8hr	0.682115	0.810797	0.746456		8hr	0.487413	0.557056	0.522234
		16hr	0.353538	0.333333	0.343435		16hr	0.765409	0.810797	0.788103		16hr	0.727614	0.674152	0.700883
		32hr	0.311653	0.336147	0.3239		32hr	0.908544	0.646754	0.777649		32hr	0.593633	0.687137	0.640385
		48hr	0.2969	0.495814	0.396357		48hr	0.898136	0.773206	0.835671		48hr	0.567786	0.578722	0.573254
		0hr	0.421784	0.279378	0.350581		0hr	0.751705	0.873162	0.812433		0hr	0.615765	0.647904	0.631835
		8hr noIVT	0.357637	0.299759	0.328698		8hr noIVT	0.80804	0.771646	0.789843		8hr noIVT	0.538783	0.668838	0.60381
		48hr noIVT	0.442743	0.229814	0.336278		48hr noIVT	0.758426	0.741149	0.749787		48hr noIVT	0.708237	0.58522	0.646728
			File-A in Retained File					File-B in Retained File					File-C in Retained File
		IVT Time	rep-1	rep-2	rep-3		IVT Time	rep-1	rep-2	rep-3		IVT Time	rep-1	rep-2	rep-3
		8hr	0.701156	0.568251	0.544704		8hr	0.000143301	0.000168384	0.000155843		8hr	8.08036e-05	8.77681e-05	8.42858e-05
		16hr	0.602694	0.725134	0.363914		16hr	0.000144129	0.00018786	0.000165995		16hr	8.77681e-05	7.67954e-05	8.22817e-05
		32hr	0.42698	0.526844	0.476912		32hr	0.000228505	0.000168384	0.000198445		32hr	9.29382e-05	8.94587e-05	9.11984e-05
		48hr	0.513723	0.376394	0.445058		48hr	0.000146642	0.000152676	0.000149659		48hr	9.00294e-05	7.25233e-05	8.12763e-05
		0hr	0.731256	0.607782	0.609519		0hr	0.000714917	0.000740059	0.000727488		0hr	0.000111761	9.41279e-05	0.000102945
		8hr noIVT	0.472301	0.549461	0.510881		8hr noIVT	6.81578e-05	9.09089e-05	7.95334e-05		8hr noIVT	5.48214e-05	5.80508e-05	5.64361e-05
		48hr noIVT	0.343149	0.334603	0.338876		48hr noIVT	0.000109943	8.24282e-05	9.61854e-05		48hr noIVT	6.63452e-05	5.41286e-05	6.02369e-05

## Sheet: Figure 3C
	Figure 3C: Retention rate of file A, B and C in database after repeatedly accessing for 5 rounds, in which transcription was processed for 8hrs for each round.
			File A in Database					File B in Database					File C in Database
		Acccess Round	Rep-1	Rep-2	Rep-3		Acccess Round	Rep-1	Rep-2	Rep-3		Acccess Round	Rep-1	Rep-2	Rep-3
		Prior to Access	1	1	1		Prior to Access	1	1	1		Prior to Access	1	1	1
		1st	0.663282	0.8809	1.08393		1st	1.05418	0.62572	0.946532		1st	0.844099	0.897561	1.18627
		2nd	1.07594	0.575599	0.508413		2nd	1.05063	0.603251	0.918926		2nd	0.538576	0.884306	1.08513
		3rd	0.524159	0.477569	0.990968		3rd	0.850742	0.578829	0.77908		3rd	0.413683	1.00729	0.945595
		4th	0.513798	0.174972	0.815835		4th	0.773462	0.581571	1.21592		4th	0.908852	0.605988	1.0557
		5th	0.446296	0.183783	0.684718		5th	0.951358	0.557055	0.918989		5th	0.443818	0.51541	1.13572
		Ratios have been normalized to the initial amount (Prior to Access).

## Sheet: Figure 4A
	Figure 4A (Bottom Left)											Figure 4A (Bottom Middle)											Figure 4A (Bottom Right)
		ss-dsDNA for six different lengths including 180nt, 160nt, 140nt, 130nt, 120nt and 110nt.										RNA of ss-dsDNA trasnscribed from six different sizes including 180nt, 160nt, 140nt, 130nt, 120nt and 110nt.											PCR amplified cDNA of six RNAs from the left image.
		Image from 01/13/2020.										The left ladder was an RNA ladder and the right ladder was an 100bp DNA ladder for control purposes.											The right ladder is an 100bp DNA ladder for control purpose.
												Image from 02/23/2020.											Image from 02/23/2020

## Sheet: Figure 4B
	Figure 4B: mol RNA / mol ss-dsDNA template after IVT times from 0hr to 48 hrs.
		Rep-1
	IVT Time	ov-180	ov-160	ov-140	ov-130	ov-120	ov-110
	Strand	1	0.971725	1.11473	1.02787	0.941516	0.972961
	2hr	59.3651	56.8639	58.1598	43.2155	40.7717	40.54
	4hr	67.3016	102.931	112.165	79.2283	66.8067	65.6208
	8hr	306.984	214.139	304.093	134.598	132.631	134.593
	16hr	615.556	590.233	621.895	379.486	327.647	238.916
	32hr	871.746	900.105	897.323	710.354	678.874	544.858
	48hr	927.302	870.953	957.975	779.679	782.031	634.587
		Rep-2
		ov-180	ov-160	ov-140	ov-130	ov-120	ov-110
	IVT Time	1	1.18266	1.41361	1.06788	1.1653	1.15614
	2hr	74.8148	68.4406	68.8225	54.6195	51.5787	51.0805
	4hr	119.259	126.804	134.252	103.462	89.403	83.8729
	8hr	353.704	255.288	380.947	234.234	181.098	139.368
	16hr	713.333	681.887	730.39	444.834	367.355	258.555
	32hr	992.593	1065.24	1058.99	857.107	799.47	650.172
	48hr	1071.85	1027.45	1139.45	1044.6	922.112	744.135
		Rep-3
		ov-180	ov-160	ov-140	ov-130	ov-120	ov-110
	IVT Time	1	0.944732	1.10261	0.833736	0.859645	0.906521
	2hr	66.6667	53.5348	54.5248	41.7524	40.4033	39.7292
	4hr	77.7778	95.7329	102.87	84.2926	67.9119	64.3235
	8hr	273.333	196.504	299.887	225.306	137.543	106.891
	16hr	545.556	522.122	560.879	341.897	279.814	196.281
	32hr	763.056	820.028	814.601	656.222	613.786	500.872
	48hr	856.944	791.056	880.394	801.174	694.593	568.034

## Sheet: Figure 4C
	Figure 4C (Left)												Figure 4C (Right)
			Transcirbed RNA of ss-dsDNA templates (160nt) after IVT time from 2hrs to 48hrs.											PCR amplified cDNA of RNA from the left image.
			Ladder was an RNA ladder.											Both ladders were the 100bp DNA ladder and the right one was for control purposes.
			Image from 03/07/2020.											Image from 03/07/2020.

[truncated: 13 more sheets: Figure 5, Figure 6A, Figure 6B, Suppl. Figure 1A, Suppl. Figure 1B, Suppl. Figure 1C &1D, Suppl. Figure 2, Suppl. Figure 3B, Suppl. Figure 4A, Suppl. Figure 4B, Suppl. Figure 5, Suppl. Figure 6, Suppl. Figure 7]
